# Supplementary material for: Inflammatory Response to Ultramarathon Running: A Review of IL-6, CRP, and TNF-α
Source: Int J Mol Sci. 2025 Jun 30;26(13):6317. doi: 10.3390/ijms26136317 (PMC12250383; doi:10.3390/ijms26136317)
Supplement: Supplementary file 1 [file ijms-26-06317-s001.zip]

Archive with 1 entries (1 files):
- ijms-3627321-supplementary.pdf
